# Supplementary material for: In Vitro Pro-Apoptotic and Anti-Migratory Effects of Marantodes pumilum (syn. Labisia pumila) Extracts on Human Prostate Cancer Cell Lines: Bioguided Isolation of 5-Henicosene-1-yl-resorcinol
Source: Plants (Basel). 2023 Apr 6;12(7):1576. doi: 10.3390/plants12071576 (PMC10097395; doi:10.3390/plants12071576)
Supplement: Supplementary file 1 [file plants-12-01576-s001.zip]

Archive with 1 entries (1 files):
- plants-2099950-supplementary.pdf
